# Supplementary material for: Evidence of phenotypic plasticity along an altitudinal gradient in the dung beetle Onthophagus proteus
Source: PeerJ. 2021 Feb 24;9:e10798. doi: 10.7717/peerj.10798 (PMC7912602; doi:10.7717/peerj.10798)
Supplement: Supplemental Information 6 [file peerj-09-10798-s006.csv]

Sex	HeadW	HeadL	HornL	PronotumL	PronotumW	ElytronL	ElytronW	DepthMax	AbdomenL	BodyL	RHL	Colour	Elevation_Band	RGB_Pro_R	RGB_Pro_G	RGB_Pro_B	RGB_Ely_R	RGB_Ely_G	RGB_Ely_B	Elevation
m	2729.65	1992.51	563.22	3554.05	5266.36	3895.9	2754.6	1503.48	3408.88	9442.46	0.059647592	BrGr	B1	38	27	10	99	127	53	1778
f	2156.84	1866.47	0	2999.19	4156.09	2366.68	2906.89	1258.76	3012.42	7232.34	0	BrGr	B1	38	20	17	99	115	22	1782
f	2723.94	1694.99	0	3463.85	5095.21	3475.15	2936.55	1102.38	3517.8	8633.99	0	BrGr	B1	50	29	15	90	118	27	1787
f	4517.93	3594.79	0	3958.85	5173.5	4245.55	2625.52	1404.34	3630.33	11799.19	0	BrGr	B1	39	28	16	99	116	22	1796
f	2938.99	2329.21	0	3591.13	5843.57	4005.18	3289.9	2215.51	3576.77	9925.52	0	BrGr	B1	43	33	13	86	117	29	1798
f	2958.23	2639.72	0	3875.71	5992.06	3869.88	3345.37	1449.48	3206.33	10385.31	0	BrGr	B1	48	32	10	88	120	33	1828
f	2917.58	2699.97	0	3876.53	6039.34	3639.38	3479.3	2255.48	4005.45	10215.88	0	BrGr	B1	36	34	11	91	110	49	1876
f	3109.35	2464.51	0	3933.33	5953.96	3093.22	3415.55	2307.3	3853.65	9491.06	0	BrGr	B1	42	25	17	97	120	38	1889
f	2528.71	2215.53	0	3137.11	4654.42	2960.08	2580.86	1057.48	3096.69	8312.72	0	BrGr	B1	47	31	19	91	115	37	1890
m	4417.11	5255.71	256	4230.27	6119.85	4256.84	3175.74	1696.8	4047.82	13742.82	0.018627909	BrGr	B1	37	28	18	95	110	37	1896
m	4644.43	4072.38	332.88	4404.83	6741.77	4100.78	3817.89	2439.96	4184.1	12577.99	0.026465278	BrGr	B1	38	33	11	89	109	45	1900
m	2566.94	2360.26	365.23	3156.94	4647.77	3499.18	2720.36	1618	3144.8	9016.38	0.040507388	BrGr	B1	50	22	17	91	109	43	1920
m	4664.95	3873.94	387.09	4175.95	6241.77	3709.42	3630.71	1754.2	4066.12	11759.31	0.032917748	BrGr	B1	43	29	19	99	94	47	1962
m	4399.62	3854.73	437	3461.87	5567.32	4235.38	3370.83	2680.25	3744.15	11551.98	0.037829013	BrGr	B1	46	28	13	85	106	44	1964
m	5356.48	3906.08	449.07	3784.74	5948.41	3978.14	2894.42	1758.52	3751	11668.96	0.038484149	BrGr	B1	43	22	17	90	115	53	1968
m	3331.5	3063.51	465.12	4261.05	6478.16	4297.29	3699.14	1473.62	3602.8	11621.85	0.040021167	BrGr	B1	36	33	11	91	111	45	1994
m	2943.63	2540.68	488.76	3569.37	5628.55	4165.28	3322.88	4044.18	3633.22	10275.33	0.047566356	BrGr	B1	37	26	13	93	115	41	1996
m	3021.25	2900.72	567.45	4059.58	6121.19	3763.22	3485.84	2056.01	4612.06	10723.52	0.052916393	BrGr	B1	41	21	18	88	121	48	2001
m	6111.13	5062.78	667.2	4580.67	6565.56	4911.35	3888.12	1691.15	4252.1	14554.8	0.045840547	BrGr	B1	36	21	19	85	132	42	2001
m	3055.79	2699.89	674.01	4264.21	6136.29	4557.2	3539.82	1433.58	3935.31	11521.3	0.058501211	BrGr	B1	42	24	12	86	131	44	2003
f	2854.95	3901.97	0	4057.86	6038.82	3413.5	3031.1	1628.19	3747.66	11373.33	0	GrBlk	B2	94	113	44	9	18	10	2006
f	4781.96	3508.07	0	3716.63	5578.53	3841.81	3153.26	1890.12	3544.02	11066.51	0	BrBr	B2	47	29	12	36	17	25	2008
f	4797.72	3560.55	0	3906.69	5774.73	4276.55	3585.08	2034.61	4143.22	11743.79	0	BrBr	B2	45	26	9	47	24	30	2014
f	4621.14	3766.73	0	3895.13	5868.2	4112.86	3177.2	1480.02	3939.9	11774.72	0	BrBr	B2	36	26	15	23	71	26	2016
f	4044.69	3783.82	0	3323.01	5028.91	4405.51	3093.37	2013.42	3095.21	11512.34	0	BrBr	B2	47	27	18	5	98	27	2019
m	2842.09	2314.18	810.76	3568.89	5460.57	3882.91	2825.03	1794.82	3422.36	9765.98	0.083018806	BrBr	B2	41	28	18	9	92	22	2032
m	2978.72	2285.4	923	5562.28	3604.32	3701.57	3035.55	1626.2	3741.76	11549.25	0.079918609	BrBr	B2	49	24	13	14	19	22	2033
m	3075.67	2331.55	1041.5	4101.55	5832.44	4413.34	2688.29	2298.18	3709.73	10846.44	0.096022289	BrBr	B2	41	28	16	25	93	24	2035
m	2834.96	2091.26	1052.14	3809.5	5543.28	3904.37	3121.91	1288.14	3379.78	9805.13	0.107305054	BrBr	B2	45	28	18	56	20	33	2047
m	2311.6	2066.91	1390.79	4233.37	5895.63	3784.26	3021.68	1812.97	3903.15	10084.54	0.137913083	BrBr	B2	42	25	9	17	25	22	2053
f	2629.72	2245.01	0	3393.44	5115.19	2987.84	2824.13	1710.35	3147.09	8626.29	0	BrBr	B2	38	28	15	43	124	34	2063
f	2979.95	2446.67	0	3842.17	5706.86	3426.13	3371.13	2282.62	3941.72	9714.97	0	BrBr	B2	43	25	17	67	188	30	2073
f	3104.24	2656.48	0	3929.6	6055.9	4224.54	3398.09	2310.17	4280.36	10810.62	0	BrGr	B2	38	34	9	89	107	38	2291
f	2668.12	1965.77	0	3467.98	5298.55	3053.84	3579.26	1524.22	3060.47	8487.59	0	BrGr	B2	41	23	12	91	96	45	2291
f	4543.32	3837.62	0	4027.49	6203.42	3376.41	3768.13	2381.41	4313.2	11241.52	0	BrGr	B2	38	33	14	91	95	44	2297
f	2647.79	2143.55	0	2823.73	4718.73	2526.41	3819.34	1267.64	2893.07	7493.69	0	BrGr	B2	46	31	9	100	98	45	2305
f	2659.81	2386.97	0	3080.95	4826.46	3857.31	2573.61	2083.66	3431.28	9325.23	0	BrGr	B2	38	20	17	90	129	52	2307
f	2789.21	1911.14	0	3731.95	5180.94	3549.75	3184.72	1833.13	3681	9192.84	0	BrGr	B2	37	20	13	92	106	45	2307
f	2958.41	2572.15	0	3403.6	5711.88	2822.26	3333.19	1317.07	3842.92	8798.01	0	BrGr	B2	43	34	8	100	113	45	2310
f	3128.88	2462.94	0	3838.36	5696.25	4507.63	2893.57	2385.7	4204.14	10808.93	0	BrGr	B2	39	31	19	86	110	45	2312
f	3011.27	4204.98	0	4328.46	5563.09	3773.97	2948.02	1791.05	3245	12307.41	0	BrGr	B2	50	31	13	99	122	38	2314
f	2962.6	2747.78	0	4086.82	5524.14	4328.57	3453.83	2331.89	3542.66	11163.17	0	BrGr	B2	45	22	19	98	106	39	2314
f	2813.21	2347.8	0	3673.79	5527.47	3855.41	3167.55	1567.56	4000.97	9877	0	BrGr	B2	45	26	18	85	109	44	2320
f	5055.45	3725.86	0	4188.72	6725.42	4375.76	3494.27	2138.22	4539.66	12290.34	0	BrGr	B2	45	31	16	93	92	50	2320
f	3074.96	2418.16	0	4149.77	6120	4458.96	3326.71	2703.99	4122.15	11026.89	0	BrGr	B2	46	31	18	89	92	41	2321
f	5438.12	4120.91	0	3491.79	5488.64	3601.84	3088.85	2023.74	3654.13	11214.54	0	BrGr	B2	40	21	16	97	94	47	2321
f	4664.24	4066.03	0	4613.45	7027.47	4200.21	3460.5	2036.51	4201.25	12879.69	0	BrGr	B2	38	32	16	94	109	41	2325
f	5237.65	4641.24	0	3992.57	5298.5	3973.46	3029.89	2045.89	4399.11	12607.27	0	BrGr	B2	38	33	18	100	125	49	2327
f	5105.29	4131.57	0	4329.09	6903.64	4406.03	3391.27	2598.39	4407.38	12866.69	0	BrGr	B2	43	32	16	91	114	47	2329
m	2805.03	2141.15	719.74	3444.44	4915.72	2888.57	2968.9	1501.6	3882.16	8474.16	0.084933492	BrGr	B2	45	29	15	99	117	49	2329
m	3031.81	2650.83	825.77	4063.85	5803.14	4615.34	3154.55	2757.29	3513.16	11330.02	0.072883366	BrGr	B2	38	31	19	95	110	45	2331
m	2728.28	1836.24	969.23	3871.49	5241.31	3348.8	3126.19	2192.5	3970.26	9056.53	0.107020018	BrGr	B2	36	29	17	98	118	39	2333
m	3226.62	2503.46	1112.51	4144.38	5986.42	3304.14	3396.63	1337.78	3958.82	9951.98	0.111787805	BrGr	B2	43	33	10	97	112	42	2337
m	3681.47	2851.67	1209.24	3826.26	5616.88	3625.98	3076.57	1624.23	3033.09	10303.91	0.117357392	BrGr	B2	49	21	12	89	110	43	2339
f	3345.76	2855.93	0	4260.31	6308.56	3883.38	3521.8	3243.09	4237.51	10999.62	0	GrBlk	B3	93	116	45	19	13	2	2341
f	2539.05	2072.87	0	2868.65	4649.71	2954.12	2658.21	1684.88	3085.27	7895.64	0	GrBlk	B3	99	117	43	10	8	3	2345
f	2725.93	2314.7	0	3049.24	4911.52	3759.86	2649.31	2190.93	3246.08	9123.8	0	GrBlk	B3	92	120	47	15	18	4	2346
f	5026.25	3950.44	0	3621.56	5681.32	4200.42	3514.48	1832.65	3894.86	11772.42	0	GrBlk	B3	91	110	49	16	10	2	2349
f	3246.55	2642.72	0	3302.49	5412.31	3739.51	3110.59	1887.5	3486.01	9684.72	0	GrBlk	B3	90	120	38	14	18	1	3196
f	3549.11	2961.94	0	4490.79	7154.2	4080.36	3534.57	3352.39	3489.01	11533.09	0	GrBlk	B3	24	115	37	12	8	9	3197
f	2665.53	2021.88	0	3435.47	4713.66	3921.75	2383.47	1646.67	3682.66	9379.1	0	GrBlk	B3	81	110	37	10	12	3	3198
f	2547.44	1984.12	0	3077.6	4584.48	2586.63	3468.97	1357.08	3371.63	7648.35	0	GrBlk	B3	80	109	45	14	9	0	3199
m	4917.73	4294.17	1983.37	3973.63	5824.68	4326.02	3253.23	1928.6	4172.82	12593.82	0.157487561	GrBlk	B3	96	109	43	19	15	1	3202
m	3714.48	4703.5	2451.06	4254.97	6137.56	5054.52	4446.3	2750.68	3587	14012.99	0.17491342	BrBlk	B3	48	25	9	14	18	4	3202
m	4912.2	6137.78	2618.42	3582.52	5593.5	4054.64	3006.88	1885.7	4441.68	13774.94	0.190085764	BrBlk	B3	44	30	12	13	18	4	3203
m	4823.59	3787.31	2622.97	5505.89	3457.46	3460.03	2846.33	1676.55	3611.09	12753.23	0.205671034	BrBlk	B3	38	26	14	19	13	5	3204
m	2749	2285.25	1584.86	4196.58	5663.71	4142.4	3063.3	2132.35	3575.48	10624.23	0.149174105	BrBlk	B3	51	27	12	10	16	7	3204
f	4291.21	3653.91	0	4257.7	6395.78	3488.8	3900.99	1978.95	4384.63	11400.41	0	BrBr	B3	47	22	14	52	46	33	3206
f	4720.6	3670.59	0	4545.03	7076.96	4374.77	3814.36	2840.74	5125.49	12590.39	0	BrBr	B3	48	27	19	78	84	21	3206
f	2600.66	1810.81	0	3190.26	4780.07	3607.27	2744.57	1720.75	3213.42	8608.34	0	BrBr	B3	48	22	15	40	130	22	3209
f	2657.74	2124.95	0	2693.39	4834.02	2895.74	3602.45	1801.21	3134.14	7714.08	0	BrBr	B3	37	29	18	48	97	29	3211
f	2851.46	2495.18	0	3460	5348.02	3443.68	2961.39	1391.85	3354.39	9398.86	0	BrBr	B3	40	33	16	42	95	26	3212
f	3122.45	2386.98	0	4241.89	6170.35	4157.08	3618.81	1610.04	4111.67	10785.95	0	BrBr	B3	47	32	19	48	98	26	3213
f	5509.88	4569.04	0	3258.71	5731.03	3614.79	3155.8	2240.21	3813.72	11442.54	0	BrBr	B3	36	31	12	45	127	27	3215
m	3034.72	2099.81	2117.16	4288.27	6226.31	3641.1	3406.14	1586.96	3267.53	10029.18	0.21110001	BrBr	B3	51	26	14	41	116	28	3215
m	3812.51	2906.68	2120.2	4378.61	6352.8	3674.55	3356.96	2252.99	3500.02	10959.84	0.193451729	BrBr	B3	49	30	16	43	82	24	3217
m	4364.54	3263.8	2308.8	5716.07	3734.66	3596.1	3069.79	1357.32	3821.94	12575.97	0.183588224	BrBr	B3	40	25	17	37	28	28	3219
m	3091.81	2315.15	2808.12	4222.92	5698.82	4257.61	3414.23	1499.33	3328.55	10795.68	0.260115157	BlkBlk	B4	12	4	8	13	1	4	3219
m	3021.87	2358.03	3370.99	3804.78	5963.88	3433.21	4017.3	1901.47	4177.84	9596.02	0.351290431	BlkBlk	B4	17	11	2	12	9	7	3219
m	2825.77	2231.88	935.77	3871.49	5241.31	3348.8	3126.19	2192.5	3970.26	9056.53	0.12	GrBlk	B4	86	115	38	18	17	11	3219
m	2671.44	2193.1	951.02	3871.49	5241.31	3348.8	3126.19	2192.5	3970.26	9056.53	0.111	GrBlk	B4	87	118	51	8	11	4	3220
m	6538.48	5241.83	2634.23	3842.92	5759.49	3974.05	3024.08	1659.57	3398.72	13058.8	0.201720679	BrBlk	B4	45	22	19	10	18	6	3222
m	4785.14	3625.81	2861.05	3821.78	5755.96	3636.25	3139.91	2093.41	3771.54	11083.84	0.258128049	BrBr	B4	50	30	9	43	56	28	3222
m	4247.26	2956.78	3236.26	4530	6326.1	4612.18	3263.69	1407.89	4102.62	12098.96	0.267482494	BrBr	B4	50	24	17	40	32	25	3224
m	5813.23	4336.09	3396.24	4425.21	6611	3612.37	3416.75	1621.81	4103.37	12373.67	0.274473135	BrBr	B4	51	33	15	37	19	28	3225
f	3296.55	2642.72	0	2932.57	5412.31	3749.51	3210.59	1887.5	3486.01	9684.72	0	BlkBlk	B5	20	19	7	8	9	7	3227
f	3246.55	2471.67	0	3302.49	5412.31	3739.51	3310.95	1537.5	3486.01	10659.12	0	BlkBlk	B5	23	5	3	9	12	11	3231
f	2946.55	2456.72	0	3112.28	5412.31	3739.51	3110.19	1887.5	2986.99	8694.72	0	BlkBlk	B5	12	14	3	7	14	3	3231
f	3246.55	2572.03	0	3002.11	5412.31	3739.51	2934.59	1187.9	3486.01	9684.45	0	BlkBlk	B5	9	11	15	19	12	8	3233
f	3776.55	2642.72	0	3302.49	5412.31	3739.51	3810.18	1887.5	3486.01	8784.12	0	BlkBlk	B5	21	6	12	19	19	2	3233
m	4923.25	3929.55	3426.21	3727.39	5640.79	3552.32	2924.12	1544	2868.89	11209.26	0.305658893	BrBlk	B5	43	22	18	11	9	11	3234
m	3139.76	2400.23	4022.34	4837.5	6522.48	3562.92	3299.09	2298.03	3894.03	10800.65	0.372416475	BrBlk	B5	47	24	17	13	15	9	3234
m	3564.25	4830.2	4203.1	3877.63	5743.03	5118.57	3739.43	2331.91	4087.91	13826.4	0.303990916	BrBlk	B5	49	33	11	11	17	6	3467
m	5686.6	4445.49	4560.16	3813.78	5628.76	4020.39	3059.4	2083.46	4103.4	12279.66	0.371358816	BrBlk	B5	38	22	13	11	14	4	3462
m	3215.6	2668.99	4898.53	4654.68	6844.87	4584	3796.61	2030.07	4257.08	11907.67	0.411376029	BrBlk	B5	37	34	8	13	19	0	3499
m	5291.62	3982.15	5033.79	3709.2	6175.83	4208.12	3139.34	2281.7	3889.18	11899.47	0.423026404	BrBlk	B5	37	30	18	9	15	8	3502
m	5167.15	3863.62	4143.67	4634.63	6211.45	4371.31	3526.6	1573.65	4101.88	12869.56	0.321974489	BrBlk	B5	45	33	10	14	18	6	3506
m	3283.52	2347.67	4294.4	4782.59	6553.03	3872.5	3770.08	3028.27	3916.23	11002.76	0.39030207	BrBlk	B5	43	21	18	18	16	9	3506
m	3174.45	2452.19	4376	4793.94	6672.62	4579.2	3554.49	2621.28	4364.47	11825.33	0.370053098	BrBlk	B5	36	22	8	12	19	7	3506
